# Supplementary material for: ZFP36L1 and L2 as novel antiviral factors for Crimean-Congo hemorrhagic fever virus via interaction with viral nucleoprotein
Source: J Biol Chem. 2025 Jul 30;301(9):110545. doi: 10.1016/j.jbc.2025.110545 (PMC12423691; doi:10.1016/j.jbc.2025.110545)
Supplement: Table S1 [file mmc2.xlsx]

## Sheet: Sheet1
Supplemental table 1. List of proteins in transcription factor and regulator protein Array
Entrez Gene Symbol	NCBI RefSeq top hit	AlphaScreen signal	AlphaScreen signal relative to Venus
SIX3	NM_005413.3	7320	85.1163
SIX6	NM_007374.2	5212	60.6047
ZFP36L2	NM_006887.4	4316	50.186
ZFP36L1	NM_004926.3	3552	41.3023
MTDH	NM_178812.3	2652	30.8372
PEX14	NM_004565.2	2552	29.6744
HNF4A	NM_000457.4	2208	25.6744
KAT7	NM_001199155.1	2056	23.907
NPM1	NM_002520.6	2020	23.4884
PA2G4	NM_006191.2	2008	23.3488
HOXA5	NM_019102.3	1632	18.9767
ZBTB7B	NM_001256455.1	1592	18.5116
RFXAP	NM_000538.3	1576	18.3256
TAF3	NM_031923.3	1576	18.3256
GPBP1	NM_001127236.2	1560	18.1395
ZIC1	NM_003412.3	1236	14.3721
SOX4	NM_003107.2	1196	13.907
SCAND1	NM_016558.3	1192	13.8605
HMGN3	NM_138730.2	1188	13.814
UHRF1	NM_013282.4	1124	13.0698
HMGA2	NM_003483.4	1088	12.6512
SOHLH2	NM_017826.2	1036	12.0465
PRKD1	NM_002742.2	944	10.9767
KLF4	NM_004235.4	928	10.7907
PTHLH	NM_198965.1	884	10.2791
GPBP1L1	NM_021639.4	876	10.186
ASCL2	NM_005170.2	852	9.90698
GCM1	NM_003643.3	848	9.86047
PTGER3	NM_198718.1	824	9.5814
TCF25	NM_014972.2	824	9.5814
UFL1	NM_015323.4	812	9.44186
RNF25	NM_022453.2	796	9.25581
TAF5	NM_006951.3	768	8.93023
SOX11	NM_003108.3	740	8.60465
HOXB5	NM_002147.3	728	8.46512
HMGA1	NM_145899.2	724	8.4186
RB1	NM_000321.2	696	8.09302
HOXC6	NM_004503.3	676	7.86047
TCF21	NM_003206.3	676	7.86047
ADGRG3	NM_170776.4	672	7.81395
TIRAP	NM_001039661.1	668	7.76744
NDN	NM_002487.2	664	7.72093
DLX6	NM_005222.4	652	7.5814
NR4A3	NM_006981.3	628	7.30233
RHOXF1	NM_139282.2	620	7.2093
KRAS	NM_004985.4	612	7.11628
ATOH8	NM_032827.6	612	7.11628
ZNF92	NM_007139.3	592	6.88372
THRB	NM_000461.4	592	6.88372
HOXB4	NM_024015.4	584	6.7907
DDRGK1	NM_023935.1	576	6.69767
KLF15	NM_014079.3	572	6.65116
HOXB6	NM_018952.4	568	6.60465
PIAS2	NM_004671.3	564	6.55814
ZBTB4	NM_020899.3	564	6.55814
PTTG1	NM_004219.3	564	6.55814
TRIM29	NM_012101.3	532	6.18605
TAL2	NM_005421.2	532	6.18605
ZHX1	NM_007222.4	524	6.09302
SFRP4	NM_003014.3	524	6.09302
ZNF493	NM_175910.6	520	6.04651
ZC3H12A	NM_025079.2	508	5.90698
PURB	NM_033224.4	504	5.86047
ZNF182	NM_006962.1	496	5.76744
TARDBP	NM_007375.3	492	5.72093
ZSCAN5B	NM_001080456.2	480	5.5814
OVOL2	NM_021220.3	480	5.5814
UBN1	NM_001079514.2	480	5.5814
EGR1	NM_001964.2	476	5.53488
ZSCAN5A	NM_024303.1	472	5.48837
TEF	NM_001145398.2	464	5.39535
NEUROG1	NM_006161.2	464	5.39535
KLF2	NM_016270.2	460	5.34884
ZNF540	NM_152606.4	460	5.34884
SMAD3	NM_005902.3	460	5.34884
EGR3	NM_004430.2	460	5.34884
FOXR1	NM_181721.2	456	5.30233
ZNF254	NM_203282.3	456	5.30233
EOMES	NM_001278182.1	448	5.2093
EN1	NM_001426.3	444	5.16279
KLF13	NM_015995.3	444	5.16279
HNRNPK	NM_002140.3	444	5.16279
HOXB8	NM_024016.3	440	5.11628
HOXC4	NM_014620.5	440	5.11628
PURA	NM_005859.4	440	5.11628
MAFB	NM_005461.4	440	5.11628
ZNF85	NM_003429.4	440	5.11628
FOXO3	NM_001455.3	436	5.06977
FOXO4	NM_005938.3	432	5.02326
ZNF280C	NM_017666.4	432	5.02326
SPZ1	NM_032567.3	432	5.02326
GZF1	NM_022482.3	432	5.02326
CDX4	NM_005193.1	424	4.93023
SLC26A3	NM_000111.2	424	4.93023
SOX13	NM_005686.2	424	4.93023
NR5A2	NM_003822.4	424	4.93023
NKX2-6	NM_001136271.2	424	4.93023
ESRRG	NM_001438.3	424	4.93023
AEBP1	NM_001129.4	424	4.93023
HOXB7	NM_004502.3	420	4.88372
ATF5	NM_012068.5	420	4.88372
SMO	NM_005631.4	416	4.83721
CSRNP1	NM_033027.3	416	4.83721
KLF12	NM_007249.4	412	4.7907
HOXA3	NM_030661.4	412	4.7907
IRF1	NM_002198.2	408	4.74419
BCL6	NM_001706.4	404	4.69767
CREB3	NM_006368.4	404	4.69767
CIR1	NM_004882.3	388	4.51163
TLX1	NM_005521.3	384	4.46512
REXO4	NM_020385.3	384	4.46512
RORC	NM_005060.3	380	4.4186
POU3F4	NM_000307.4	380	4.4186
NFE2L1	NM_003204.2	380	4.4186
E2F3	NM_001949.4	376	4.37209
ZNF585B	NM_152279.3	376	4.37209
HOXD9	NM_014213.4	376	4.37209
PDX1	NM_000209.3	376	4.37209
ZNF445	NM_181489.5	376	4.37209
MXD1	NM_002357.3	376	4.37209
STAG1	NM_005862.2	372	4.32558
TFAP2E	NM_178548.3	372	4.32558
ALX4	NM_021926.3	372	4.32558
ZNF573	NM_001172690.1	368	4.27907
RFX5	NM_000449.3	368	4.27907
SOX7	NM_031439.3	368	4.27907
TFAP2A	NM_001032280.2	368	4.27907
AGT	NM_000029.3	364	4.23256
SPI1	NM_003120.2	364	4.23256
HOXC5	NM_018953.3	364	4.23256
ZNF577	NM_032679.2	364	4.23256
ZNF112	NM_013380.3	364	4.23256
HOXD3	NM_006898.4	360	4.18605
HLF	NM_002126.4	360	4.18605
RNF41	NM_005785.3	360	4.18605
STAG2	NM_006603.4	360	4.18605
ELF4	NM_001421.3	356	4.13953
JUNB	NM_002229.2	356	4.13953
NFKBIL1	NM_005007.3	356	4.13953
ZSCAN29	NM_152455.3	352	4.09302
RORB	NM_006914.3	352	4.09302
ZNF816	NM_001031665.2	352	4.09302
HMGB2	NM_002129.3	352	4.09302
MSRB2	NM_012228.3	348	4.04651
ZNF699	NM_198535.1	348	4.04651
SP3	NM_003111.4	348	4.04651
KLF1	NM_006563.3	348	4.04651
NFKBIA	NM_020529.2	348	4.04651
HOXA10	NM_018951.4	348	4.04651
BEX1	NM_018476.3	348	4.04651
RXRB	NM_001270401.1	344	4
AHR	NM_001621.4	344	4
SOX15	NM_006942.1	340	3.95349
SOX6	NM_017508.2	336	3.90698
TBX5	NM_000192.3	336	3.90698
GTF2IRD1	NM_001199207.1	336	3.90698
SOX12	NM_006943.3	336	3.90698
ZFP37	NM_003408.2	336	3.90698
MYBL2	NM_002466.3	336	3.90698
RARB	NM_000965.4	336	3.90698
ZNF45	NM_003425.3	332	3.86047
RBPJL	NM_014276.3	332	3.86047
TCF15	NM_004609.3	332	3.86047
CMKLR1	NM_001142343.1	332	3.86047
CNBP	NM_003418.4	332	3.86047
KLF3	NM_016531.5	328	3.81395
EDA	NM_001005609.1	328	3.81395
HNRNPAB	NM_004499.3	328	3.81395
MYNN	NM_018657.4	328	3.81395
ZNF140	NM_003440.3	328	3.81395
CREB3L4	NM_130898.3	328	3.81395
PHTF1	NM_006608.2	328	3.81395
PTCH1	NM_000264.3	324	3.76744
TBX3	NM_016569.3	324	3.76744
RARA	NM_000964.3	324	3.76744
TBX6	NM_004608.3	324	3.76744
PAX6	NM_000280.4	324	3.76744
VAX2	NM_012476.2	324	3.76744
GRHL2	NM_024915.3	324	3.76744
GATAD1	NM_021167.4	324	3.76744
ZBTB14	NM_003409.4	320	3.72093
NEUROD2	NM_006160.3	320	3.72093
NR4A1	NM_002135.4	320	3.72093
ZNF75D	NM_007131.4	320	3.72093
HOXD4	NM_014621.2	320	3.72093
NRL	NM_006177.3	320	3.72093
HIF3A	NM_152795.3	320	3.72093
ELF5	NM_198381.1	320	3.72093
GPER1	NM_001505.2	316	3.67442
MEF2B	NM_001145785.1	316	3.67442
ARRB2	NM_004313.3	316	3.67442
XBP1	NM_005080.3	316	3.67442
HHEX	NM_002729.4	316	3.67442
HOXB3	NM_002146.4	316	3.67442
CEBPE	NM_001805.3	316	3.67442
SCMH1	NM_001031694.2	316	3.67442
IRF2	NM_002199.3	316	3.67442
FBXW7	NM_018315.4	316	3.67442
ZNF256	NM_005773.2	312	3.62791
KDM5A	NM_001042603.2	312	3.62791
PIAS4	NM_015897.3	312	3.62791
ZNF432	NM_014650.2	312	3.62791
ZNF641	NM_152320.2	312	3.62791
ZNF268	NM_003415.2	312	3.62791
ZNF546	NM_178544.4	312	3.62791
CDX1	NM_001804.2	308	3.5814
BTK	NM_000061.2	308	3.5814
TRERF1	NM_033502.3	308	3.5814
DLX2	NM_004405.3	308	3.5814
PAX3	NM_181457.3	308	3.5814
ZNF549	NM_001199295.1	308	3.5814
ZNF354B	NM_058230.2	308	3.5814
TFAP2B	NM_003221.3	308	3.5814
ZNF274	NM_133502.2	304	3.53488
IFI16	NM_005531.2	304	3.53488
SIX1	NM_005982.3	304	3.53488
LMO2	NM_001142315.1	304	3.53488
ZBTB11	NM_014415.3	304	3.53488
TFAP2C	NM_003222.3	304	3.53488
NFIC	NM_005597.3	300	3.48837
KDM5B	NM_006618.3	300	3.48837
LMX1B	NM_002316.3	300	3.48837
TFAP2D	NM_172238.3	300	3.48837
NFIA	NM_001134673.3	300	3.48837
ZNF286A	NM_020652.2	300	3.48837
RBPJ	NM_005349.3	300	3.48837
LEF1	NM_001130713.2	300	3.48837
MEOX2	NM_005924.4	300	3.48837
PRDM5	NM_001300823.1	296	3.44186
CRHR2	NM_001883.4	296	3.44186
LZTR1	NM_006767.3	296	3.44186
NKX6-1	NM_006168.2	296	3.44186
ZNF334	NM_018102.4	296	3.44186
PLAG1	NM_002655.2	296	3.44186
BTRC	NM_033637.3	296	3.44186
NR1D1	NM_021724.4	296	3.44186
GLI2	NM_005270.4	296	3.44186
MYPOP	NM_001012643.3	292	3.39535
POU4F2	NM_004575.2	292	3.39535
ZNF280A	NM_080740.4	292	3.39535
ZFAT	NM_020863.3	292	3.39535
IGF1R	NM_001291858.1	288	3.34884
MSC	NM_005098.3	288	3.34884
HNF4G	NM_004133.4	288	3.34884
ZNF514	NM_032788.1	288	3.34884
ESRRA	NM_004451.4	288	3.34884
ALK	NM_004304.4	288	3.34884
NPAS3	NM_001165893.1	284	3.30233
ZNF83	NM_018300.3	284	3.30233
BCL10	NM_003921.4	284	3.30233
EGR4	NM_001965.4	284	3.30233
IRF4	NM_002460.3	284	3.30233
ETV5	NM_004454.2	284	3.30233
EGR2	NM_000399.3	284	3.30233
ETV7	NM_016135.3	284	3.30233
ZNF484	NM_031486.2	284	3.30233
FZD2	NM_001466.3	280	3.25581
ZNF451	NM_001031623.2	280	3.25581
TAL1	NM_003189.5	280	3.25581
LBX1	NM_006562.4	280	3.25581
BARX1	NM_021570.4	280	3.25581
ZNF382	NM_032825.4	280	3.25581
ZNF311	NM_001010877.2	280	3.25581
PRKCZ	NM_002744.4	280	3.25581
ZNF37A	NM_003421.2	280	3.25581
ZNF26	NM_019591.3	280	3.25581
MYF5	NM_005593.2	276	3.2093
TCF19	NM_001077511.1	276	3.2093
SMAD6	NM_005585.4	276	3.2093
L3MBTL4	NM_001365765.1	276	3.2093
NEUROG2	NM_024019.3	276	3.2093
DMRT1	NM_021951.2	276	3.2093
TGIF1	NM_170695.3	276	3.2093
KLF6	NM_001300.5	276	3.2093
ZFP28	NM_020828.1	272	3.16279
SHH	NM_000193.2	272	3.16279
HOXA2	NM_006735.3	272	3.16279
ELK3	NM_005230.3	272	3.16279
ZNF197	NM_006991.3	272	3.16279
NKX2-8	NM_014360.2	268	3.11628
ZNF418	NM_133460.1	268	3.11628
NPAS1	NM_002517.2	268	3.11628
ZNF322	NM_024639.4	268	3.11628
BARHL1	NM_020064.3	268	3.11628
NLRP3	NM_001127461.2	268	3.11628
THRA	NM_003250.5	268	3.11628
ESR1	NM_000125.3	268	3.11628
HOXA7	NM_006896.3	264	3.06977
ZNF41	NM_007130.2	264	3.06977
ZNF174	NM_003450.2	264	3.06977
TEAD3	NM_003214.3	264	3.06977
DMRTB1	NM_033067.2	264	3.06977
BCL11A	NM_018014.3	264	3.06977
LRP5	NM_002335.3	264	3.06977
POU2F1	NM_001365849.1	264	3.06977
ZNF320	NM_207333.2	264	3.06977
MYOG	NM_002479.5	264	3.06977
NEUROD1	NM_002500.4	264	3.06977
TRIM13	NM_005798.4	264	3.06977
ETS2	NM_005239.5	264	3.06977
MAFG	NM_002359.3	264	3.06977
HNF1A	NM_000545.5	260	3.02326
DMBX1	NM_172225.1	260	3.02326
ZNF213	NM_004220.2	260	3.02326
YBX3	NM_003651.4	260	3.02326
SMAD4	NM_005359.5	260	3.02326
HDAC4	NM_006037.3	260	3.02326
ZNF528	NM_032423.2	260	3.02326
POU4F1	NM_006237.3	260	3.02326
CREB3L2	NM_194071.3	260	3.02326
EPHA5	NM_001281767.1	260	3.02326
NR2C2	NM_003298.4	260	3.02326
NFIL3	NM_005384.2	260	3.02326
HOXD10	NM_002148.3	256	2.97674
EHF	NM_012153.5	256	2.97674
REL	NM_001291746.1	256	2.97674
TEAD1	NM_021961.6	256	2.97674
KLF7	NM_003709.3	256	2.97674
ATF6B	NM_004381.4	256	2.97674
TEAD2	NM_003598.1	256	2.97674
PAX8	NM_003466.3	252	2.93023
NOD2	NM_022162.2	252	2.93023
TULP4	NM_001007466.2	252	2.93023
NR2C1	NM_003297.3	252	2.93023
DLX3	NM_005220.2	252	2.93023
GLMP	NM_144580.2	252	2.93023
SOX17	NM_022454.3	252	2.93023
RLIM	NM_016120.3	252	2.93023
ZNF571	NM_016536.4	248	2.88372
ZNF280D	NM_001002843.2	248	2.88372
ZNF438	NM_182755.2	248	2.88372
PLAGL2	NM_002657.3	248	2.88372
MSGN1	NM_001105569.1	248	2.88372
NKX6-2	NM_177400.2	248	2.88372
ERG	NM_182918.3	248	2.88372
RFX2	NM_134433.2	248	2.88372
JAK2	NM_004972.3	248	2.88372
LTF	NM_002343.4	248	2.88372
TFAM	NM_003201.2	248	2.88372
HOXA6	NM_024014.3	244	2.83721
EBF2	NM_022659.3	244	2.83721
PAX5	NM_016734.2	244	2.83721
HSF4	NM_001538.3	244	2.83721
HIRA	NM_003325.3	244	2.83721
SCX	NM_001080514.2	244	2.83721
PRKCI	NM_002740.5	244	2.83721
SPIC	NM_152323.1	244	2.83721
MBTPS2	NM_015884.3	244	2.83721
MECP2	NM_004992.3	244	2.83721
DLX5	NM_005221.5	244	2.83721
MEOX1	NM_004527.3	244	2.83721
TRIM14	NM_014788.3	244	2.83721
BCL11B	NM_138576.3	244	2.83721
GATA3	NM_002051.2	244	2.83721
PRDM1	NM_182907.2	244	2.83721
LRP6	NM_002336.2	244	2.83721
OSR2	NM_053001.3	244	2.83721
MYBL1	NM_001080416.3	240	2.7907
ELK4	NM_001973.3	240	2.7907
ZNF138	NM_006524.3	240	2.7907
FOXP2	NM_014491.4	240	2.7907
ZKSCAN1	NM_003439.2	240	2.7907
SOX5	NM_006940.4	240	2.7907
SPHK1	NM_182965.2	240	2.7907
NKX2-5	NM_004387.3	240	2.7907
HAND1	NM_004821.2	240	2.7907
TRIM52	NM_032765.2	240	2.7907
PHB	NM_002634.3	240	2.7907
NR1H3	NM_005693.3	240	2.7907
HOXB2	NM_002145.3	240	2.7907
OPRD1	NM_000911.3	236	2.74419
MESP1	NM_018670.3	236	2.74419
ZNF12	NM_016265.3	236	2.74419
TRIM25	NM_005082.4	236	2.74419
ZNF761	NM_001008401.3	236	2.74419
POU2F3	NM_014352.3	236	2.74419
ZNF367	NM_153695.3	236	2.74419
CTCFL	NM_080618.3	236	2.74419
NKX2-1	NM_003317.3	236	2.74419
ZNF155	NM_003445.3	236	2.74419
DEAF1	NM_021008.3	236	2.74419
PLAGL1	NM_002656.3	236	2.74419
PRKCB	NM_002738.6	236	2.74419
TFDP1	NM_007111.4	236	2.74419
ZNF548	NM_152909.3	236	2.74419
NR5A1	NM_004959.4	236	2.74419
MAX	NM_002382.4	236	2.74419
GRHL1	NM_198182.2	236	2.74419
FOXP1	NM_032682.5	236	2.74419
ANKRD30A	NM_052997.2	236	2.74419
HOXC8	NM_022658.3	236	2.74419
TBX20	NM_001077653.2	232	2.69767
FOXB1	NM_012182.2	232	2.69767
SIM1	NM_005068.2	232	2.69767
ZNF623	NM_014789.3	232	2.69767
PHOX2A	NM_005169.3	232	2.69767
ARHGEF2	NM_004723.3	232	2.69767
KLF10	NM_001032282.3	232	2.69767
BTBD8	NM_183242.3	232	2.69767
ZFP14	NM_020917.2	232	2.69767
TFEB	NM_007162.2	232	2.69767
RARG	NM_000966.5	232	2.69767
CRX	NM_000554.4	232	2.69767
TAF1B	NM_005680.2	232	2.69767
MYRF	NM_001127392.2	232	2.69767
DLX4	NM_138281.2	232	2.69767
SIM2	NM_009586.3	228	2.65116
CEBPD	NM_005195.3	228	2.65116
CLOCK	NM_004898.3	228	2.65116
CDX2	NM_001265.4	228	2.65116
HAND2	NM_021973.2	228	2.65116
TNFSF11	NM_003701.3	228	2.65116
CSRNP3	NM_001172173.2	228	2.65116
ZNF33A	NM_006974.2	228	2.65116
GAS7	NM_001130831.1	228	2.65116
CYP1B1	NM_000104.3	228	2.65116
NTRK1	NM_002529.3	228	2.65116
NTRK1	NM_002529.3	228	2.65116
ARNTL	NM_001297719.1	228	2.65116
ETV4	NM_001986.2	228	2.65116
AKT1	NM_005163.2	228	2.65116
NR2E1	NM_003269.4	228	2.65116
CBL	NM_005188.3	228	2.65116
SOX30	NM_178424.1	224	2.60465
ZNF224	NM_013398.2	224	2.60465
ZIC3	NM_003413.3	224	2.60465
BMPR1A	NM_004329.2	224	2.60465
GTF2H4	NM_001517.4	224	2.60465
DMRT3	NM_021240.3	224	2.60465
HAVCR2	NM_032782.4	224	2.60465
TNFSF4	NM_003326.4	224	2.60465
ELF2	NM_006874.3	224	2.60465
ZNF480	NM_144684.4	224	2.60465
CHUK	NM_001278.3	224	2.60465
ZIK1	NM_001010879.4	224	2.60465
CHCHD3	NM_017812.2	224	2.60465
CGGBP1	NM_003663.3	224	2.60465
NFIX	NM_002501.3	224	2.60465
TFCP2L1	NM_014553.2	224	2.60465
ABRA	NM_139166.4	224	2.60465
FOXN2	NM_002158.3	224	2.60465
CNOT8	NM_004779.5	224	2.60465
ZSCAN16	NM_025231.1	224	2.60465
ATF7	NM_006856.2	224	2.60465
POU5F1	NM_002701.5	224	2.60465
JUN	NM_002228.3	224	2.60465
ZNF516	NM_014643.3	224	2.60465
TFE3	NM_006521.5	224	2.60465
SALL1	NM_001127892.1	224	2.60465
BHLHE40	NM_003670.2	224	2.60465
ZFP30	NM_014898.2	224	2.60465
ETV2	NM_014209.3	224	2.60465
PAX4	NM_006193.2	220	2.55814
TRIM5	NM_033092.2	220	2.55814
SLC30A9	NM_006345.3	220	2.55814
POU1F1	NM_000306.3	220	2.55814
GATA1	NM_002049.3	220	2.55814
SRY	NM_003140.2	220	2.55814
ZNF157	NM_003446.3	220	2.55814
HNF1B	NM_000458.3	220	2.55814
ZSCAN9	NM_006299.4	220	2.55814
POU2F2	NM_002698.4	220	2.55814
ATF4	NM_001675.4	220	2.55814
MAFF	NM_012323.3	220	2.55814
ZNF30	NM_194325.2	220	2.55814
ZGPAT	NM_181485.2	220	2.55814
ZNF780A	NM_001010880.2	220	2.55814
ZNF649	NM_023074.3	220	2.55814
FOXS1	NM_004118.3	220	2.55814
HMOX1	NM_002133.2	220	2.55814
PLA2G1B	NM_000928.2	220	2.55814
GLIS3	NM_001042413.1	220	2.55814
ARNT	NM_001286036.1	220	2.55814
TAF2	NM_003184.3	220	2.55814
ZNF260	NM_001012756.2	220	2.55814
ARRB1	NM_004041.4	220	2.55814
FZD4	NM_012193.3	216	2.51163
ZNF81	NM_007137.3	216	2.51163
ZNF7	NM_003416.3	216	2.51163
FOXD4L1	NM_012184.4	216	2.51163
TRIM26	NM_003449.5	216	2.51163
ZNF677	NM_182609.2	216	2.51163
ZNF431	NM_133473.2	216	2.51163
NR2F2	NM_021005.3	216	2.51163
GLIS1	NM_147193.2	216	2.51163
ZNF606	NM_025027.3	216	2.51163
ZNF552	NM_024762.3	216	2.51163
TFAP4	NM_003223.2	216	2.51163
NEUROD6	NM_022728.3	216	2.51163
ZNF90	NM_007138.2	216	2.51163
OTX2	NM_021728.3	216	2.51163
CEBPG	NM_001806.3	216	2.51163
ATF3	NM_001674.3	216	2.51163
E2F7	NM_203394.2	216	2.51163
ZFPM1	NM_153813.2	216	2.51163
WFS1	NM_006005.3	216	2.51163
NR4A2	NM_006186.3	216	2.51163
BARX2	NM_003658.4	212	2.46512
SIGIRR	NM_021805.2	212	2.46512
FIGLA	NM_001004311.3	212	2.46512
ZNF304	NM_020657.3	212	2.46512
STAT4	NM_003151.3	212	2.46512
PAX7	NM_013945.2	212	2.46512
NFX1	NM_147134.2	212	2.46512
ZC3H8	NM_032494.2	212	2.46512
ZNF281	NM_012482.4	212	2.46512
CAMTA2	NM_015099.3	212	2.46512
ZNF132	NM_003433.3	212	2.46512
ZNF217	NM_006526.2	212	2.46512
NR1I3	NM_001077482.2	212	2.46512
AEBP2	NM_001114176.1	212	2.46512
NR6A1	NM_001489.4	212	2.46512
ZNF496	NM_032752.1	212	2.46512
KLF9	NM_001206.2	212	2.46512
ERF	NM_006494.3	212	2.46512
NOBOX	NM_001080413.3	212	2.46512
ELK1	NM_005229.4	212	2.46512
SNAI2	NM_003068.4	212	2.46512
MYB	NM_005375.2	212	2.46512
EZH2	NM_004456.4	212	2.46512
TRIM27	NM_006510.4	212	2.46512
ZNF148	NM_021964.2	212	2.46512
PHB2	NM_001144831.1	212	2.46512
MTA2	NM_004739.3	212	2.46512
MKL2	NM_001365416.1	212	2.46512
NLRC4	NM_021209.4	212	2.46512
FOXN4	NM_213596.2	208	2.4186
TP53	NM_001126118.1	208	2.4186
CREBRF	NM_153607.2	208	2.4186
NDP	NM_000266.3	208	2.4186
ZNF490	NM_020714.2	208	2.4186
IRF9	NM_006084.4	208	2.4186
MYCL	NM_001033082.2	208	2.4186
PBX2	NM_002586.4	208	2.4186
SIX2	NM_016932.4	208	2.4186
SOX10	NM_006941.3	208	2.4186
DMRTA1	NM_022160.2	208	2.4186
ZNF154	NM_001085384.2	208	2.4186
SNAPC2	NM_003083.3	208	2.4186
NKX2-2	NM_002509.3	208	2.4186
GTF2H2	NM_001515.3	208	2.4186
ZNF354A	NM_005649.2	208	2.4186
PTH	NM_000315.2	208	2.4186
ZNF263	NM_005741.4	208	2.4186
RCAN1	NM_004414.7	208	2.4186
IRF8	NM_002163.2	208	2.4186
PPARA	NM_005036.4	208	2.4186
DDX58	NM_014314.3	208	2.4186
ZNF354C	NM_014594.2	208	2.4186
DNAJA3	NM_005147.5	204	2.37209
CRTC2	NM_181715.2	204	2.37209
GSX1	NM_145657.2	204	2.37209
TBX10	NM_005995.4	204	2.37209
HOXD13	NM_000523.3	204	2.37209
ZNF280B	NM_080764.3	204	2.37209
SMAD1	NM_005900.2	204	2.37209
ZNF133	NM_003434.5	204	2.37209
ICAM1	NM_000201.2	204	2.37209
ZNF461	NM_153257.5	204	2.37209
PITX3	NM_005029.3	204	2.37209
ZSCAN21	NM_145914.2	204	2.37209
GTF2H3	NM_001516.4	204	2.37209
EDA2R	NM_021783.3	204	2.37209
NHLH1	NM_005598.3	204	2.37209
MKL1	NM_020831.4	204	2.37209
KDM3A	NM_018433.5	204	2.37209
TAF5L	NM_001025247.1	204	2.37209
DDN	NM_015086.2	204	2.37209
ZNF660	NM_173658.2	204	2.37209
TBX18	NM_001080508.2	200	2.32558
PROX1	NM_002763.4	200	2.32558
DACH1	NM_080759.5	200	2.32558
TAF4B	NM_005640.2	200	2.32558
IRF7	NM_001572.3	200	2.32558
ZNF239	NM_005674.2	200	2.32558
TRIM62	NM_018207.2	200	2.32558
RPS6KA4	NM_001300802.1	200	2.32558
HSFY1	NM_001001877.1	200	2.32558
RORA	NM_134262.2	200	2.32558
ZNF420	NM_144689.3	200	2.32558
NFATC1	NM_172390.2	200	2.32558
PRKCH	NM_006255.4	200	2.32558
GREM1	NM_013372.6	200	2.32558
ZNF350	NM_021632.3	200	2.32558
ZNF300	NM_052860.2	200	2.32558
MEIS1	NM_002398.2	200	2.32558
TFCP2	NM_005653.4	200	2.32558
BATF2	NM_138456.3	200	2.32558
ZNF583	NM_152478.2	200	2.32558
NR1I2	NM_003889.3	200	2.32558
YY1	NM_003403.4	200	2.32558
STAT6	NM_003153.4	200	2.32558
E2F8	NM_024680.3	200	2.32558
MYOCD	NM_001146312.2	200	2.32558
HMGB1	NM_002128.4	200	2.32558
MEN1	NM_000244.3	200	2.32558
NOD1	NM_006092.2	200	2.32558
SMAD7	NM_005904.3	196	2.27907
ST18	NM_014682.2	196	2.27907
BARHL2	NM_020063.1	196	2.27907
MID2	NM_052817.2	196	2.27907
MSX2	NM_002449.4	196	2.27907
ARNTL2	NM_001248004.1	196	2.27907
ZNF639	NM_016331.2	196	2.27907
ZNF137P		196	2.27907
SIK1	NM_173354.3	196	2.27907
TNFSF18	NM_005092.3	196	2.27907
RPS3	NM_001005.4	196	2.27907
BLZF1	NM_003666.2	196	2.27907
TAF6	NM_005641.3	196	2.27907
GABPA	NM_002040.3	196	2.27907
PRMT2	NM_001535.4	196	2.27907
BMP7	NM_001719.2	196	2.27907
POU6F2	NM_007252.3	196	2.27907
MYF6	NM_002469.2	196	2.27907
NR1H4	NM_001206992.1	196	2.27907
RCOR1	NM_015156.4	196	2.27907
RFX6	NM_173560.3	196	2.27907
PELI1	NM_020651.3	196	2.27907
FOXA1	NM_004496.3	196	2.27907
FOXA3	NM_004497.2	196	2.27907
STAT2	NM_005419.3	192	2.23256
ZNF43	NM_003423.3	192	2.23256
POU3F1	NM_002699.3	192	2.23256
EBF4	NM_001110514.1	192	2.23256
MED1	NM_004774.4	192	2.23256
RBCK1	NM_031229.2	192	2.23256
NR0B1	NM_000475.4	192	2.23256
MTA1	NM_004689.4	192	2.23256
SUFU	NM_016169.3	192	2.23256
FLI1	NM_002017.4	192	2.23256
CREB1	NM_134442.3	192	2.23256
JDP2	NM_130469.3	192	2.23256
TNFAIP3	NM_006290.3	192	2.23256
HMG20A	NM_018200.3	192	2.23256
ZNF501	NM_145044.3	192	2.23256
IKBKB	NM_001556.2	192	2.23256
ETV6	NM_001987.4	192	2.23256
RELA	NM_021975.3	192	2.23256
HDAC5	NM_005474.4	192	2.23256
MYOD1	NM_002478.4	192	2.23256
ZNF726	NM_001244038.1	192	2.23256
TP63	NM_001114982.1	188	2.18605
NR3C2	NM_000901.4	188	2.18605
ESX1	NM_153448.3	188	2.18605
BHLHA15	NM_177455.3	188	2.18605
PRNP	NM_000311.3	188	2.18605
SREBF2	NM_004599.3	188	2.18605
ZFPM2	NM_012082.3	188	2.18605
ELF1	NM_172373.3	188	2.18605
IRF5	NM_032643.4	188	2.18605
RFX4	NM_032491.5	188	2.18605
ZNF8	NM_021089.2	188	2.18605
RNF31	NM_017999.4	188	2.18605
TGFB1	NM_000660.5	188	2.18605
HCFC1	NM_005334.2	188	2.18605
MAFK	NM_002360.3	188	2.18605
CC2D1B	NM_032449.2	188	2.18605
PAX9	NM_006194.3	188	2.18605
TBR1	NM_006593.2	188	2.18605
TGIF2	NM_021809.6	188	2.18605
ZNF444	NM_001253792.1	188	2.18605
NHLH2	NM_005599.3	188	2.18605
ZBTB20	NM_015642.5	188	2.18605
FOXA2	NM_153675.2	188	2.18605
KIT	NM_001093772.1	184	2.13953
PBX1	NM_002585.3	184	2.13953
ZIM3	NM_052882.1	184	2.13953
FZD6	NM_003506.3	184	2.13953
ATOH1	NM_005172.1	184	2.13953
NR0B2	NM_021969.2	184	2.13953
MYC	NM_002467.4	184	2.13953
FOXR2	NM_198451.3	184	2.13953
YEATS4	NM_006530.3	184	2.13953
FOXJ1	NM_001454.3	184	2.13953
SOX14	NM_004189.3	184	2.13953
CRTC1	NM_015321.2	184	2.13953
LHX1	NM_005568.4	184	2.13953
MKX	NM_173576.2	184	2.13953
SALL4	NM_020436.3	184	2.13953
TRIM15	NM_033229.2	184	2.13953
SREBF1	NM_001005291.2	184	2.13953
RUNX1	NM_001754.4	184	2.13953
DAB2IP	NM_032552.3	184	2.13953
ZFHX3	NM_001164766.1	184	2.13953
SNAI1	NM_005985.3	184	2.13953
STAT5B	NM_012448.3	184	2.13953
ELF3	NM_004433.4	184	2.13953
ZSCAN26	NM_001023560.3	180	2.09302
FOXD4	NM_207305.4	180	2.09302
TBX22	NM_016954.2	180	2.09302
MYT1L	NM_001329848.1	180	2.09302
LCOR	NM_032440.3	180	2.09302
ZFP82	NM_133466.2	180	2.09302
TBP	NM_003194.5	180	2.09302
POU5F1B	NM_001159542.1	180	2.09302
ZNF211	NM_006385.3	180	2.09302
RNF2	NM_007212.3	180	2.09302
TRIM22	NM_006074.4	180	2.09302
GATAD2A	NM_001300946.1	180	2.09302
LYL1	NM_005583.4	180	2.09302
E2F2	NM_004091.3	180	2.09302
ZNF135	NM_001289401.1	180	2.09302
HIPK2	NM_001113239.2	180	2.09302
ZHX2	NM_014943.3	180	2.09302
PBX3	NM_006195.5	176	2.04651
NRF1	NM_005011.4	176	2.04651
HR	NM_005144.4	176	2.04651
PTGIS	NM_000961.3	176	2.04651
FEV	NM_017521.2	176	2.04651
ZNF215	NM_013250.2	176	2.04651
NACC2	NM_144653.4	176	2.04651
PRKCQ	NM_006257.4	176	2.04651
CLU	NM_001831.3	176	2.04651
HOMEZ	NM_020834.2	176	2.04651
ZKSCAN4	NM_019110.4	176	2.04651
XCL1	NM_002995.2	176	2.04651
GFI1	NM_005263.3	176	2.04651
ZNF202	NM_003455.3	176	2.04651
ZNF302	NM_018443.3	176	2.04651
ATF2	NM_001880.3	176	2.04651
CREB3L1	NM_052854.3	176	2.04651
MSX1	NM_002448.3	176	2.04651
ZNF3	NM_032924.4	176	2.04651
ZNF383	NM_152604.1	176	2.04651
IKZF2	NM_001079526.1	176	2.04651
SIVA1	NM_021709.2	176	2.04651
MITF	NM_198159.2	176	2.04651
SOHLH1	NM_001101677.1	176	2.04651
EGLN1	NM_022051.2	176	2.04651
CREB5	NM_182898.4	176	2.04651
HIF1A	NM_001530.3	176	2.04651
VAV1	NM_005428.3	176	2.04651
STAT3	NM_003150.3	176	2.04651
MLXIPL	NM_032951.2	176	2.04651
EPAS1	NM_001430.4	176	2.04651
TCF7L2	NM_001146284.1	172	2
ZEB1	NM_030751.5	172	2
GATA4	NM_002052.3	172	2
SPOP	NM_003563.3	172	2
HINFP	NM_015517.4	172	2
RAB7B	NM_177403.5	172	2
MEF2A	NM_001130926.1	172	2
NFAM1	NM_145912.5	172	2
ZNF500	NM_021646.2	172	2
STAT1	NM_139266.2	172	2
LMO4	NM_006769.3	172	2
ZNF773	NM_198542.2	172	2
ZNF175	NM_007147.2	172	2
ZNF35	NM_003420.3	172	2
TADA3	NM_133480.2	172	2
OVOL1	NM_004561.3	172	2
RNF4	NM_002938.4	172	2
TCF4	NM_001243226.2	172	2
ZNF586	NM_017652.3	172	2
USF2	NM_003367.2	172	2
BCL6B	NM_181844.3	172	2
NLRP12	NM_144687.3	172	2
PSMA6	NM_002791.2	172	2
SP1	NM_138473.2	172	2
ZXDA	NM_007156.4	168	1.95349
ZNF317	NM_020933.4	168	1.95349
PKNOX1	NM_004571.4	168	1.95349
TRIM32	NM_012210.3	168	1.95349
ITGB2	NM_000211.4	168	1.95349
PATZ1	NM_032050.1	168	1.95349
FOXP4	NM_001012426.1	168	1.95349
HSF2	NM_004506.3	168	1.95349
ZBTB38	NM_001080412.2	168	1.95349
GRHL3	NM_198173.2	168	1.95349
RUNX2	NM_001024630.4	168	1.95349
PBX4	NM_025245.2	168	1.95349
SMAD9	NM_001127217.2	168	1.95349
ZNF436	NM_030634.2	168	1.95349
HEY1	NM_012258.3	168	1.95349
TFDP2	NM_006286.4	168	1.95349
TRIM38	NM_006355.4	168	1.95349
ID2	NM_002166.4	168	1.95349
EBF1	NM_024007.3	168	1.95349
ZNF454	NM_182594.2	168	1.95349
NKX3-2	NM_001189.3	168	1.95349
POU5F2	NM_153216.1	168	1.95349
ARID4A	NM_023001.2	168	1.95349
TRAF6	NM_004620.3	168	1.95349
PPARG	NM_005037.5	168	1.95349
CBFB	NM_001755.2	168	1.95349
RFX1	NM_002918.4	168	1.95349
AFF4	NM_014423.3	168	1.95349
TCF12	NM_207036.1	164	1.90698
SIX4	NM_017420.4	164	1.90698
CFLAR	NM_003879.5	164	1.90698
HSPA1A	NM_005345.5	164	1.90698
SP4	NM_003112.3	164	1.90698
TADA2B	NM_152293.2	164	1.90698
SHOX	NM_006883.2	164	1.90698
CHP1	NM_007236.4	164	1.90698
CTCF	NM_006565.3	164	1.90698
SUB1	NM_006713.3	164	1.90698
TFEC	NM_012252.3	164	1.90698
E4F1	NM_004424.4	164	1.90698
EP300	NM_001429.3	164	1.90698
TWIST2	NM_057179.2	164	1.90698
KLF11	NM_001177716.1	164	1.90698
CREBL2	NM_001310.3	164	1.90698
ZBTB25	NM_006977.3	164	1.90698
JUP	NM_002230.2	164	1.90698
SOX2	NM_003106.3	164	1.90698
ZIM2	NM_015363.4	164	1.90698
ZKSCAN5	NM_014569.3	164	1.90698
VSX1	NM_014588.5	160	1.86047
TRAF3	NM_003300.3	160	1.86047
FOXD4L4	NM_199244.3	160	1.86047
TNFRSF4	NM_003327.3	160	1.86047
ZBTB7A	NM_015898.2	160	1.86047
PHF1	NM_024165.2	160	1.86047
ZNF829	NM_001037232.3	160	1.86047
TRAF5	NM_004619.3	160	1.86047
ZNF250	NM_001109689.3	160	1.86047
CREB3L3	NM_032607.2	160	1.86047
NR1D2	NM_005126.4	160	1.86047
ZSCAN4	NM_152677.2	160	1.86047
SMARCB1	NM_003073.3	160	1.86047
TAF7	NM_005642.2	160	1.86047
HOXC13	NM_017410.2	160	1.86047
FOXP3	NM_014009.3	160	1.86047
FOXN3	NM_005197.3	160	1.86047
HES6	NM_018645.5	160	1.86047
FOS	NM_005252.3	160	1.86047
SPDEF	NM_012391.2	160	1.86047
AIRE	NM_000383.4	160	1.86047
ZNF131	NM_001297548.1	160	1.86047
KDM1A	NM_015013.3	160	1.86047
ZNF655	NM_138494.2	160	1.86047
TRPS1	NM_014112.4	160	1.86047
YBX1	NM_004559.3	160	1.86047
POU4F3	NM_002700.2	156	1.81395
SKIL	NM_005414.4	156	1.81395
TSC22D4	NM_030935.4	156	1.81395
TBPL2	NM_199047.2	156	1.81395
FOXD4L6	NM_001085476.1	156	1.81395
ZBTB18	NM_006352.4	156	1.81395
ASCL3	NM_020646.2	156	1.81395
ALX1	NM_006982.2	156	1.81395
TP53BP1	NM_001141979.1	156	1.81395
ZNF668	NM_024706.4	156	1.81395
MTA3	NM_001282755.1	156	1.81395
NCOR1	NM_001190440.1	156	1.81395
GATAD2B	NM_020699.2	156	1.81395
MEF2D	NM_005920.4	156	1.81395
ARNT2	NM_014862.3	156	1.81395
BRMS1	NM_015399.3	156	1.81395
CNOT7	NM_013354.5	156	1.81395
ZFP69B	NM_023070.3	156	1.81395
E2F6	NM_198256.3	156	1.81395
PPARD	NM_177435.2	156	1.81395
FOSL1	NM_005438.4	156	1.81395
VDR	NM_000376.2	156	1.81395
TAF12	NM_005644.3	156	1.81395
ZNF19	NM_006961.3	156	1.81395
ZNF483	NM_133464.3	156	1.81395
NFKBID	NM_139239.1	156	1.81395
DVL2	NM_004422.2	156	1.81395
FOXH1	NM_003923.2	156	1.81395
RFX3	NM_134428.2	156	1.81395
SOX21	NM_007084.3	152	1.76744
TAF6L	NM_006473.3	152	1.76744
PLSCR1	NM_021105.2	152	1.76744
NPAS2	NM_002518.3	152	1.76744
FER	NM_005246.2	152	1.76744
CAPN3	NM_173088.1	152	1.76744
TRIB1	NM_025195.3	152	1.76744
CUX1	NM_001913.4	152	1.76744
GLIS2	NM_032575.2	152	1.76744
FOSL2	NM_005253.3	152	1.76744
ETV3	NM_001145312.1	152	1.76744
ZNF205	NM_003456.2	152	1.76744
ZNF2	NM_021088.3	152	1.76744
PITX1	NM_002653.4	152	1.76744
HEYL	NM_014571.3	152	1.76744
SOX8	NM_014587.4	152	1.76744
ASCL1	NM_004316.3	152	1.76744
HDAC1	NM_004964.2	152	1.76744
CREM	NM_181571.2	152	1.76744
MEF2C	NM_002397.4	152	1.76744
IKZF4	NM_001351091.1	152	1.76744
ZNF227	NM_182490.2	152	1.76744
NR3C1	NM_000176.2	152	1.76744
PEG3	NM_001146187.1	148	1.72093
ZSCAN30	NM_001112734.3	148	1.72093
AR	NM_000044.3	148	1.72093
ZNF629	NM_001080417.1	148	1.72093
REST	NM_005612.4	148	1.72093
PGBD1	NM_032507.3	148	1.72093
ZGLP1	NM_001103167.1	148	1.72093
SETD6	NM_024860.2	148	1.72093
IKZF1	NM_006060.5	148	1.72093
ZNF146	NM_007145.2	148	1.72093
CARD14	NM_024110.4	148	1.72093
ZNF165	NM_003447.3	148	1.72093
AATF	NM_012138.3	148	1.72093
RELB	NM_006509.3	148	1.72093
HCK	NM_001172129.1	148	1.72093
ZNF584	NM_173548.1	148	1.72093
PITX2	NM_000325.5	148	1.72093
GMEB1	NM_024482.2	148	1.72093
MYD88	NM_002468.4	148	1.72093
ISX	NM_001303508.1	148	1.72093
BTG2	NM_006763.2	148	1.72093
RXRA	NM_002957.5	148	1.72093
RAD21	NM_006265.2	148	1.72093
SMAD2	NM_005901.5	148	1.72093
KEAP1	NM_012289.3	148	1.72093
MEIS2	NM_170677.4	148	1.72093
NODAL	NM_018055.4	148	1.72093
ATF1	NM_005171.4	144	1.67442
ERBB2IP	NM_018695.3	144	1.67442
FUBP1	NM_003902.4	144	1.67442
FOXE1	NM_004473.3	144	1.67442
FOXD4L3	NM_199135.4	144	1.67442
TCF7	NM_003202.3	144	1.67442
ARID3A	NM_005224.2	144	1.67442
TAX1BP1	NM_006024.6	144	1.67442
TCF20	NM_005650.2	144	1.67442
ZNF396	NM_145756.2	144	1.67442
CAMTA1	NM_015215.3	144	1.67442
TBX19	NM_005149.2	144	1.67442
ZNF121	NM_001008727.2	144	1.67442
SUPT4H1	NM_003168.2	144	1.67442
TRAF2	NM_021138.3	144	1.67442
ISL1	NM_002202.2	144	1.67442
FOXI1	NM_012188.4	144	1.67442
TADA2A	NM_001488.4	144	1.67442
HDAC3	NM_003883.3	144	1.67442
CBFA2T2	NM_005093.3	144	1.67442
SATB1	NM_002971.4	144	1.67442
ZNF24	NM_006965.2	144	1.67442
GLI3	NM_000168.5	144	1.67442
SNAPC4	NM_003086.2	144	1.67442
TBX15	NM_152380.2	144	1.67442
ZKSCAN3	NM_024493.3	140	1.62791
TRIM8	NM_030912.2	140	1.62791
CSRNP2	NM_030809.2	140	1.62791
TCF7L1	NM_031283.2	140	1.62791
ZSCAN20	NM_145238.3	140	1.62791
HDAC2	NM_001527.3	140	1.62791
ZSCAN1	NM_182572.3	140	1.62791
CYTL1	NM_018659.2	140	1.62791
WT1	NM_001198551.1	140	1.62791
HEY2	NM_012259.2	140	1.62791
NFKBIB	NM_002503.4	140	1.62791
ZFP3	NM_153018.2	140	1.62791
NFYB	NM_006166.3	140	1.62791
NKX3-1	NM_006167.3	140	1.62791
ZBTB16	NM_006006.4	140	1.62791
RWDD3	NM_001128142.1	136	1.5814
PARK2	NM_004562.2	136	1.5814
ONECUT1	NM_004498.2	136	1.5814
HIVEP3	NM_024503.4	136	1.5814
ZNF880	NM_001145434.2	136	1.5814
TRAF1	NM_005658.4	136	1.5814
AGER	NM_001136.4	136	1.5814
CBFA2T3	NM_005187.5	136	1.5814
TAF13	NM_005645.3	136	1.5814
ZNF345	NM_003419.4	136	1.5814
LGALS9	NM_002308.3	136	1.5814
EVX1	NM_001989.4	136	1.5814
UBB	NM_018955.3	136	1.5814
PYCARD	NM_013258.4	136	1.5814
DAP	NM_004394.2	132	1.53488
KCNIP3	NM_013434.4	132	1.53488
TEAD4	NM_201443.2	132	1.53488
ZKSCAN7	NM_018651.3	132	1.53488
ETV1	NM_001163147.1	132	1.53488
RUNX3	NM_001031680.2	132	1.53488
ZNF621	NM_198484.4	132	1.53488
NFYC	NM_001142587.1	132	1.53488
ZNF292	NM_015021.3	132	1.53488
NANOG	NM_024865.3	132	1.53488
ZSCAN18	NM_023926.4	132	1.53488
ZNF18	NM_144680.3	132	1.53488
ZNF542P	NR_033418.1	132	1.53488
DMRTC2	NM_001040283.2	132	1.53488
FERD3L	NM_152898.2	132	1.53488
PPARGC1A	NM_013261.3	132	1.53488
ZKSCAN2	NM_001012981.4	132	1.53488
L3MBTL1	NM_015478.6	128	1.48837
ZKSCAN8	NM_006298.3	128	1.48837
RFXANK	NM_003721.3	128	1.48837
FOXL1	NM_005250.2	128	1.48837
NFKB2	NM_002502.5	128	1.48837
LZTS1	NM_021020.3	128	1.48837
ZNF607	NM_032689.5	128	1.48837
ENO1	NM_001428.3	128	1.48837
DRAP1	NM_006442.3	128	1.48837
ZNF691	NM_015911.3	128	1.48837
MECOM	NM_001366473.1	128	1.48837
PRDX3	NM_006793.4	128	1.48837
TCEAL1	NM_004780.2	128	1.48837
TRIM21	NM_003141.3	128	1.48837
RXRG	NM_006917.4	128	1.48837
ZNF134	NM_003435.3	128	1.48837
RAI1	NM_030665.4	128	1.48837
CTNNB1	NM_001904.3	128	1.48837
ZNF415	NM_001352138.1	124	1.44186
TNFRSF11A	NM_003839.3	124	1.44186
PTF1A	NM_178161.2	124	1.44186
TP73	NM_001126241.2	124	1.44186
MZF1	NM_003422.2	124	1.44186
NFE2L2	NM_006164.4	124	1.44186
MLX	NM_198205.1	124	1.44186
ZFP42	NM_174900.4	124	1.44186
DMRT2	NM_006557.6	124	1.44186
ESRRB	NM_004452.3	124	1.44186
TRIM37	NM_015294.3	124	1.44186
ZNF267	NM_003414.5	124	1.44186
TERF2IP	NM_018975.3	124	1.44186
SNAI3	NM_178310.3	124	1.44186
GLI4	NM_138465.3	120	1.39535
SIN3A	NM_015477.2	120	1.39535
SPEN	NM_015001.2	120	1.39535
ZNF446	NM_017908.3	120	1.39535
PCGF2	NM_007144.2	120	1.39535
GTF2A2	NM_004492.2	120	1.39535
OTX1	NM_014562.3	120	1.39535
RHEBL1	NM_144593.2	120	1.39535
TRIM31	NM_007028.3	120	1.39535
NCOA3	NM_001174087.1	120	1.39535
MLXIP	NM_014938.6	120	1.39535
S100A8	NM_002964.4	116	1.34884
COMMD1	NM_152516.2	116	1.34884
LHX6	NM_001242334.1	116	1.34884
ERC1	NM_178040.4	116	1.34884
ZNF71	NM_021216.4	116	1.34884
NFKB1	NM_001165412.1	116	1.34884
TCF3	NM_003200.3	116	1.34884
ZNF397	NM_032347.2	116	1.34884
ID1	NM_181353.2	116	1.34884
CITED1	NM_004143.3	116	1.34884
ZBTB17	NM_003443.2	116	1.34884
PYDC1	NM_152901.3	116	1.34884
ZMYM5	NM_001039649.2	116	1.34884
ZNF23	NM_145911.2	116	1.34884
ZNF837	NM_138466.1	116	1.34884
SCRT1	NM_031309.5	112	1.30233
DMRTC1B	NM_001080851.1	112	1.30233
MEIS3	NM_001009813.2	112	1.30233
CTBP1	NM_001328.2	112	1.30233
ZSCAN22	NM_181846.2	112	1.30233
TICAM1	NM_182919.3	112	1.30233
FOSB	NM_006732.2	112	1.30233
MLLT10	NM_004641.3	112	1.30233
ZNF189	NM_001278231.1	108	1.25581
EDF1	NM_001281297.1	108	1.25581
CREBBP	NM_004380.2	108	1.25581
ZNF808		108	1.25581
ZNF232	NM_014519.2	108	1.25581
SMAD5	NM_005903.6	108	1.25581
TSC22D3	NM_198057.2	108	1.25581
MTF1	NM_005955.2	108	1.25581
MTPN	NM_145808.3	108	1.25581
E2F4	NM_001950.3	108	1.25581
NFATC3	NM_173165.2	108	1.25581
CRTC3	NM_022769.5	108	1.25581
SCML1	NM_001037535.2	108	1.25581
CUX2	NM_015267.3	104	1.2093
S100A9	NM_002965.3	104	1.2093
HOXA4	NM_002141.4	104	1.2093
CIB1	NM_006384.3	104	1.2093
HOXD8	NM_019558.3	104	1.2093
BATF	NM_006399.3	104	1.2093
ARID3B	NM_006465.3	104	1.2093
SOX9	NM_000346.3	100	1.16279
CEBPB	NM_005194.3	100	1.16279
PRKD2	NM_016457.4	100	1.16279
BACH2	NM_021813.3	100	1.16279
CTH	NM_001902.5	100	1.16279
ZNF792	NM_175872.5	100	1.16279
GABPB1	NM_005254.5	100	1.16279
SNAPC5	NM_006049.2	100	1.16279
EIF2AK2	NM_001135652.2	100	1.16279
PCGF6	NM_001011663.1	100	1.16279
ETS1	NM_001143820.1	100	1.16279
TSC22D2	NM_014779.3	100	1.16279
TAF10	NM_006284.3	96	1.11628
MIXL1	NM_031944.2	96	1.11628
SALL2	NM_005407.2	96	1.11628
BACH1	NM_001186.3	96	1.11628
ZSCAN12	NM_001163391.1	96	1.11628
ZCCHC11	NM_001009881.2	96	1.11628
ZSCAN32	NM_001284527.2	96	1.11628
NFE2	NM_006163.2	96	1.11628
PARK7	NM_007262.4	96	1.11628
NUCKS1	NM_022731.4	96	1.11628
TRIM40	NM_001286633.1	96	1.11628
ZNF821	NM_001201552.1	96	1.11628
ZHX3	NM_015035.3	96	1.11628
ANXA3	NM_005139.2	92	1.06977
COMMD6	NM_203495.3	92	1.06977
ZRANB2	NM_005455.4	92	1.06977
Venus 1	negative control	92
SP100	NM_001206702.1	88	1.02326
CEBPA	NM_004364.4	88	1.02326
IRF6	NM_006147.3	88	1.02326
RGCC	NM_014059.2	88	1.02326
EAF2	NM_018456.4	88	1.02326
RPS27A	NM_002954.5	88	1.02326
PSMD10	NM_002814.3	88	1.02326
FOXD3	NM_012183.2	88	1.02326
PAXBP1	NM_016631.3	88	1.02326
S100A12	NM_005621.1	84	0.976744
PHF5A	NM_032758.3	80	0.930233
DDIT3	NM_004083.5	80	0.930233
ARHGEF5	NM_005435.3	80	0.930233
Venus 2	negative control	80
ARID5B	NM_032199.2	76	0.883721
ZSCAN2	NM_017894.5	76	0.883721
ZXDC	NM_025112.5	72	0.837209
ID3	NM_002167.4	72	0.837209
